# Supplementary material for: The heat shock protein 90 inhibitor RGRN-305 attenuates SARS-CoV-2 spike protein-induced inflammation in vitro but lacks effectiveness as COVID-19 treatment in mice
Source: PLoS One. 2024 Sep 26;19(9):e0310915. doi: 10.1371/journal.pone.0310915 (PMC11426470; doi:10.1371/journal.pone.0310915)
Supplement: S1 Appendix — (XLSX) [file pone.0310915.s001.xlsx]

## Sheet: Fig 1
Absolute number of wells
Concentration	Toxicity (uninfected cells)			Infected			Toxicity (infected cells)
10 uM	8	8	8	8	8	8	8	8	8
1uM	0	1	0	8	8	8	8	8	8
0.1uM	0	0	0	8	8	8	0	0	0
0 uM	0	0	0	8	8	8	0	0	0
Percentage of wells
Concentration	Toxicity (uninfected cells)			Infected			Toxicity (infected cells)
10 uM	100	100	100	100	100	100	100	100	100
1uM	0	12.5	0	100	100	100	100	100	100
0.1uM	0	0	0	100	100	100	0	0	0
0 uM	0	0	0	100	100	100	0	0	0

## Sheet: Fig 2 
TCID50
	RGRN-305			17-AAG
0uM	49839340	49839340	60712135	16000000	20899143	27336312
0.01uM	2132286006	16637338571	97012033	24881097	312114451	246971087
0.1uM	42050734	3303605434	4899722470	730066064	6972143243	977649888
1.0uM	49264574	730066064	142839007	610292175	5040821276	8199167755

## Sheet: Fig 3A
U937
Normalized expession values shown as fold change compared to the vehicle group.
TNF post 8 hours
Vehicle	500 ng/mL	5000 ng/mL S 8H	500 ng/mL S + RGRN-305 8H	5000 ng/mL S + RGRN-305 8H	RGRN-305 8H
0.790079	3.12593	2.84061	0.0537134	0.0272125	0.0505598
1.20992	3.15125	1.85944	0.0351589	0.0265409	0.0260495
1.02705	2.64208	1.01414	0.00881097	0.00364575	0.00771878
0.972948	2.99157	0.960986	0.0120478	0.00784613	0.0123863
TNF post 24 hours
Vehicle	500 ng/mL 24H	5000 ng/mL S 24H	500 ng/mL S + RGRN-305 24H	5000 ng/mL S + RGRN-305 24H	RGRN-305 24H
1.08728	0.258452	1.79494	0.0159747	0.0107476	0.0586654
0.912718	0.439652	0.697147	0.0176613	0.0121773	0.0499294
0.883163	0.863556	1.4504	0.0151532	0.00459812	0.0180859
1.11684	0.79479	1.29087	0.0152435	0.0102443	0.0177178
IL1B post 8 hours
Vehicle	500 ng/mL	5000 ng/mL S 8H	500 ng/mL S + RGRN-305 8H	5000 ng/mL S + RGRN-305 8H	RGRN-305 8H
0.952434	8.67257	8.72571	0.0894839	0.0790097	0.0230283
1.04757	11.754	7.38901	0.0523381	0.0573483	0.0100328
0.923562	26.3316	30.9877	0.0517895	0.156541	0.0257823
1.07644	30.2039	24.9956	0.0594629	0.112562	0.0189745
IL1B post 24 hours
Vehicle	500 ng/mL 24H	5000 ng/mL S 24H	500 ng/mL S + RGRN-305 24H	5000 ng/mL S + RGRN-305 24H	RGRN-305 24H
1.076	6.08056	16.5669	0.0171686	0.00931686	0.00620511
0.924003	14.5858	9.43284	0.0151803	0.0159182	0.00769253
1.01066	23.5219	143.877	0.0186413	0.0330166	0.013246
0.989344	22.972	155.645	0.0220892	0.0317148	0.0166776
IL6 post 8 hours
Vehicle	500 ng/mL	5000 ng/mL S 8H	500 ng/mL S + RGRN-305 8H	5000 ng/mL S + RGRN-305 8H	RGRN-305 8H
1.02612	1777.01	6315.63	3.16958	1.54544	0.211226
0.973881	2855.67	6996.62	5.37148	1.98907	0.320925
1.02323	768.722	2222.98	0.486167	0.47112	0.150849
0.976767	1146.23	1862.12	0.802388	1.11546	0.540497
IL6 post 24 hours
Vehicle	500 ng/mL 24H	5000 ng/mL S 24H	500 ng/mL S + RGRN-305 24H	5000 ng/mL S + RGRN-305 24H	RGRN-305 24H
1.02328	372.348	4456.13	0.813944	0.751405	0.219729
0.97672	880.642	1816.73	1.90033	0.863083	0.29996
1.01853	41.7889	3342.55	0.101855	0.153737	0.105818
0.981473	42.4908	3803.97	0.111528	0.613978	0.0842311

## Sheet: Fig 3B
A549
Normalized expession values shown as fold change compared to the vehicle group.
TNF post 24 hours
Vehicle 24H	RGRN-305 24H	1000 ng/mL S 24H	1000 ng/mL S + RGRN-30524H
1.41209	0.0914432	8.27984	0.337
0.990346	0.133124	12.2992	1.26515
0.943675	0.252774	6.79654	0.744702
0.87433	0.264311	7.35181	0.364838
0.779558	0.431165	12.9015	0.462925
TNF post 48 hours
Vehicle 48H	RGRN-305 48H	1000 ng/mL S 48H	1000 ng/mL S + RGRN-30548H
0.928414	0.863945	17.9143	1.378
0.36935	2.71741	47.2459	3.2855
1.32909	0.623541	8.35032	1.72418
1.11043	0.320343	14.4938	5.00191
1.26272	0.255903	7.68763	1.77597
IL1B post 24 hours
Vehicle 24H	RGRN-305 24H	1000 ng/mL S 24H	1000 ng/mL S + RGRN-30524H
1.16889	4.23094	3.98908	3.044
0.910056	5.62003	5.76835	3.8023
0.898246	2.40781	4.45813	2.76611
0.976927	2.41833	4.46332	2.83948
1.04588	2.31517	5.03031	2.73007
IL1B post 48 hours
Vehicle 48H	RGRN-305 48H	1000 ng/mL S 48H	1000 ng/mL S + RGRN-30548H
0.875585	7.83201	14.9247	6.328
0.756971	8.58152	9.77612	7.20554
1.30859	2.01619	7.76172	4.70032
0.936466	2.69789	11.1337	9.03402
1.12238	2.55632	7.01672	7.85641
IL6 post 24 hours
Vehicle 24H	RGRN-305 24H	1000 ng/mL S 24H	1000 ng/mL S + RGRN-30524H
1.31848	0.154565	4.78757	2.277
1.32089	0.189755	4.98642	2.05985
0.700264	0.0820547	2.22092	0.950132
0.896689	0.0927248	1.47577	0.625479
0.763682	0.104934	2.28207	0.994136
IL6 post 48 hours
Vehicle 48H	RGRN-305 48H	1000 ng/mL S 48H	1000 ng/mL S + RGRN-30548H
1.29002	0.173574	15.9471	2.552
1.04315	0.343932	10.2427	4.06347
0.76765	0.0563211	5.88887	3.08601
0.970483	0.0680782	4.69941	3.89688
0.928697	0.0819809	4.18204	3.20038

## Sheet: Fig 4A
U937
Normalized expession values shown as fold change compared to the vehicle group.
TNF
Vehicle	RGRN-305	SARS-CoV-2 S	SARS-CoV-2 S+RGRN-305	SARS-CoV-2 S+17-AAG
0.99816	0.413	14.669	0.419	0.445
1.06441	0.348	48.654	0.401	0.524
0.937434	0.409	13.993	0.444	0.48
IL-1B
Vehicle	RGRN-305	SARS-CoV-2 S	SARS-CoV-2 S+RGRN-305	SARS-CoV-2 S+17-AAG
1.08455	0.252	2.326	0.252	0.284
1.10379	0.247	2.283	0.247	0.253
0.811662	0.336	2.249	0.336	0.336
IL-6
Vehicle	RGRN-305	SARS-CoV-2 S	SARS-CoV-2 S+RGRN-305	SARS-CoV-2 S+17-AAG
1.1283	0.582	222.965	0.829	1.635
1.24151	0.792	202.634	0.766	0.975
0.630189	0.974	399.202	1.76	1.772

## Sheet: Fig 4B
A549
Normalized expession values shown as fold change compared to the vehicle group.
TNF
Vehicle	RGRN-305	SARS-CoV-2 S	SARS-CoV-2 S+RGRN-305	SARS-CoV-2 S+17-AAG
1.05469	1.044	0.991	1.024	0.867
0.914062	1.103	1.21	1.115	1.008
1.03125	1.095	1.225	1.059	1.107
IL-1B
Vehicle	RGRN-305	SARS-CoV-2 S	SARS-CoV-2 S+RGRN-305	SARS-CoV-2 S+17-AAG
0	0	0	0	0
0	0	0	0	0
0	0	0	0	0
IL-6
Vehicle	RGRN-305	SARS-CoV-2 S	SARS-CoV-2 S+RGRN-305	SARS-CoV-2 S+17-AAG
1.36612	0.342	0.89	0.408	0.461
0.915984	0.585	1.222	0.5	0.749
0.717896	0.798	1.461	0.932	0.811

## Sheet: Fig 5
The relative weight and survival of mice
Day (post infection)	Veh_1	Veh_2	Veh_3	Veh_4	Veh_5	Veh_6	Veh_7	Veh_8	RGRN-305_1	RGRN-305_2	RGRN-305_3	RGRN-305_4	RGRN-305_5	RGRN-305_6	RGRN-305_7
0	100	100	100	100	100	100	100	100	100	100	100	100	100	100	100
1	92.1875	98.7097	99.026	94.0625	91.5625	91.5179	88.8889	91.6279	94.332	99.1632	104.091	93.2075	91.0959	95.5782	90.7895
2	93.125	99.0323	99.6753	100	97.8125	93.75	96.6184	99.0698	101.619	100.418	105.454	95.4717	100.343	100.68	96.7105
3	93.75	97.0968	98.7013	101.875	102.5	95.5357	100.966	99.5349	101.619	101.674	108.182	94.717	100	96.5986	97.3684
4	94.6875	99.3548	100.649	101.25	105	100.446	104.348	100	106.883	106.276	112.273	91.3208	97.2603	94.898	98.6842
5	94.6875	87.4193	100	100.938	104.688	99.1071	102.415	94.8837	112.146	106.276	108.636	87.1698	90.411	97.2789	84.2105
6	93.75	82.2581	95.1299	90	100.312	88.8393	99.0338	87.907	86.2348	107.95	108.636	80	83.5616	95.5782	78.9474
7	92.8125	0*	90.9091	81.875	97.1875	78.125	101.449	84.186	0*	107.531	105.909	76.9811	0*	92.517	0*
8	94.0625	0*	94.4805	77.1875	91.25	0*	103.382	83.2558	0*	103.347	96.3636	0*	0*	0*	0*
9	93.125	0*	96.4286	0*	85.3125	0*	104.348	88.8372	0*	99.5816	89.5455	0*	0*	0*	0*
10	94.375	0*	98.7013	0*	82.8125	0*	102.415	97.2093	0*	100	0*	0*	0*	0*	0*
11	94.6875	0*	98.7013	0*	84.6875	0*	103.865	96.7442	0*	100.418	0*	0*	0*	0*	0*
12	94.375	0*	98.7013	0*	84.375	0*	103.382	96.7442	0*	100.418	0*	0*	0*	0*	0*
13
14
* Indicates death
